# Supplementary material for: Interventions to Foster Resilience in Family Caregivers of People with Alzheimer’s Disease: A Scoping Review
Source: Int J Environ Res Public Health. 2024 Apr 16;21(4):485. doi: 10.3390/ijerph21040485 (PMC11050178; doi:10.3390/ijerph21040485)
Supplement: Supplementary file 1 [file ijerph-21-00485-s001.zip]

Archive with 1 entries (1 files):
- ijerph-2924711-supplementary.pdf
